# Supplementary material for: Comparing demersal megafaunal species diversity along the depth gradient within the South Aegean and Cretan Seas (Eastern Mediterranean)
Source: PLoS One. 2017 Sep 5;12(9):e0184241. doi: 10.1371/journal.pone.0184241 (PMC5584924; doi:10.1371/journal.pone.0184241)
Supplement: S2 Table — (CSV) [file pone.0184241.s002.csv]

area	year	station	depth	H'	Sp_dens	fauna
CY	2005	1	233	2.02416403560102	29	Fish
CY	2005	2	285	0.965072877452044	17	Fish
CY	2005	3	156	0.639935759053878	18	Fish
CY	2005	4	386	0.860432249559724	21	Fish
CY	2005	5	262	2.20330689136252	23	Fish
CY	2005	6	178	0.863989277679446	27	Fish
CY	2005	7	149	1.30979402252365	17	Fish
CY	2005	8	144	0.683304400662231	17	Fish
CY	2005	9	223	2.00099549633457	27	Fish
CY	2005	10	104	1.70559907773598	27	Fish
CY	2005	11	110	1.3507133699546	21	Fish
CY	2005	12	130	2.2701174445386	22	Fish
CY	2005	13	105	0.686246151835114	26	Fish
CY	2005	14	76	1.911891898857	27	Fish
DO	2005	15	628	1.54821139850306	10	Fish
DO	2005	16	181	0.776834697771024	22	Fish
DO	2005	17	214	1.51245019563808	19	Fish
DO	2005	18	245	1.19926740913298	18	Fish
DO	2005	19	172	0.721441513404557	18	Fish
DO	2005	20	275	1.40441225727038	20	Fish
DO	2005	21	325	1.95489667931079	24	Fish
DO	2005	22	404	1.02040650878143	22	Fish
DO	2005	23	63	1.06061206813412	27	Fish
DO	2005	24	48	0.462698952659835	23	Fish
DO	2005	25	32	1.91415165207211	24	Fish
DO	2005	26	628	2.33064319748054	14	Fish
DO	2005	27	641	2.14949554959545	18	Fish
DO	2005	28	330	1.36772827059917	27	Fish
DO	2005	29	552	0.867342542858364	17	Fish
DO	2005	30	699	0.847758595863095	16	Fish
DO	2005	31	583	1.21363590613646	18	Fish
DO	2005	32	406	0.500873597603541	18	Fish
DO	2005	33	368	0.814137918909476	18	Fish
DO	2005	34	332	1.38646824550265	19	Fish
DO	2005	35	406	1.1147469040671	24	Fish
DO	2005	36	138	1.70549734561463	18	Fish
DO	2005	37	476	1.43776966688057	22	Fish
DO	2005	38	384	1.18582413977802	22	Fish
CY	2005	39	248	2.32368586859122	24	Fish
CR	2005	40	60	1.28403616048528	15	Fish
CR	2005	41	489	0.693975496052638	17	Fish
CR	2005	42	104	0.257533182235922	25	Fish
CR	2005	43	34	1.12028758669173	22	Fish
CR	2005	44	212	1.00965234347121	23	Fish
CR	2005	45	278	1.37482493192412	19	Fish
CR	2005	46	309	1.69643272542287	18	Fish
CR	2005	47	68	2.04115525863651	18	Fish
CR	2005	48	143	1.40424130203913	21	Fish
CR	2005	49	100	2.23611535541524	26	Fish
CR	2005	50	138	0.891796466695262	22	Fish
CR	2005	51	66	0.423685870754773	16	Fish
CR	2005	52	26	0.62894831620535	21	Fish
CR	2005	53	104	1.89395612789748	24	Fish
CR	2005	54	66	2.14992786084062	27	Fish
CR	2005	55	38	1.30063437452024	21	Fish
CR	2005	56	185	1.43957749151437	23	Fish
CR	2005	57	309	2.00164316675226	23	Fish
CR	2005	58	347	1.20785709865091	21	Fish
CR	2005	59	111	0.570498408503147	17	Fish
DO	2005	60	628	1.58696627333812	11	Fish
CY	2006	1	234	1.81134117981456	22	Fish
CY	2006	2	256	0.523706210976295	18	Fish
CY	2006	3	155	1.34482539487894	18	Fish
CY	2006	4	386	0.966092744854163	22	Fish
CY	2006	5	262	1.54138061332645	24	Fish
CY	2006	6	179	1.18430097854302	28	Fish
CY	2006	7	150	1.46508762366475	18	Fish
CY	2006	8	140	1.76735785292223	21	Fish
CY	2006	9	218	2.15086318592762	24	Fish
CY	2006	10	104	1.64889752812732	25	Fish
CY	2006	11	110	1.92259392551219	27	Fish
CY	2006	12	130	2.16482718810375	25	Fish
CY	2006	13	106	1.98603145256889	25	Fish
CY	2006	14	76	2.17231132812772	25	Fish
DO	2006	16	182	1.31111494152733	24	Fish
DO	2006	17	216	1.09340630604208	21	Fish
DO	2006	18	274	0.693345734150643	23	Fish
DO	2006	19	172	0.972175291600164	23	Fish
DO	2006	20	271	1.44536844843098	21	Fish
DO	2006	21	318	1.81131871326114	23	Fish
DO	2006	22	406	0.882583889436605	21	Fish
DO	2006	23	60	1.49362797106123	24	Fish
DO	2006	24	50	0.533709029024654	22	Fish
DO	2006	25	30	1.69759097197176	26	Fish
DO	2006	26	630	2.0880701746644	17	Fish
DO	2006	27	640	2.29068416235893	17	Fish
DO	2006	28	334	1.48720030502791	26	Fish
DO	2006	29	553	1.61273679924031	20	Fish
DO	2006	30	701	1.31917219414612	17	Fish
DO	2006	31	592	0.627654534649876	18	Fish
DO	2006	32	408	1.143612264354	23	Fish
DO	2006	33	368	1.10996181718893	24	Fish
DO	2006	34	332	1.10248122595343	14	Fish
DO	2006	35	402	0.948836216954591	19	Fish
DO	2006	36	140	0.968440812481124	26	Fish
DO	2006	37	482	1.55227397673813	22	Fish
DO	2006	38	392	1.34017049500111	16	Fish
CY	2006	39	244	2.55687490777328	29	Fish
CR	2006	40	58	1.63461268095688	18	Fish
CR	2006	41	488	1.15079061290749	16	Fish
CR	2006	42	103	1.9527089222406	21	Fish
CR	2006	43	33	1.86848877687876	15	Fish
CR	2006	44	211	1.1654254437058	22	Fish
CR	2006	45	278	1.43219091306474	17	Fish
CR	2006	46	300	1.66013570463746	20	Fish
CR	2006	47	66	1.74883375929851	17	Fish
CR	2006	48	154	0.955703032028204	21	Fish
CR	2006	49	109	2.12097009194205	19	Fish
CR	2006	50	145	1.47615948675975	25	Fish
CR	2006	51	66	1.90919186180827	16	Fish
CR	2006	52	26	1.67703381910476	17	Fish
CR	2006	53	104	1.89373940749503	25	Fish
CR	2006	54	65	1.12187150357026	17	Fish
CR	2006	55	34	1.73672762260888	22	Fish
CR	2006	56	180	0.935903448719172	18	Fish
CR	2006	57	309	1.56101780301091	16	Fish
CR	2006	58	360	1.13639600446728	20	Fish
CR	2006	59	120	1.15158852370686	17	Fish
CY	2006	61	100	2.09992489499221	17	Fish
CY	2008	1	234	1.704263942232	21	Fish
CY	2008	2	256	1.15867935810223	20	Fish
CY	2008	3	153	1.23355139284632	19	Fish
CY	2008	4	390	1.25573399021635	23	Fish
CY	2008	5	262	2.16512506592655	21	Fish
CY	2008	6	177	1.4770697417019	22	Fish
CY	2008	7	148	1.30347829442845	18	Fish
CY	2008	8	150	1.04377766447876	19	Fish
CY	2008	9	222	1.72290838393121	25	Fish
CY	2008	10	103	2.0055335039385	23	Fish
CY	2008	11	110	2.0182769141453	28	Fish
CY	2008	12	130	2.20367889163204	25	Fish
CY	2008	13	106	1.67708272000295	22	Fish
CY	2008	14	76	1.95695377272125	31	Fish
DO	2008	15	576	1.88207469815678	17	Fish
DO	2008	16	182	1.86732210729665	21	Fish
DO	2008	17	213	1.83023117080371	22	Fish
DO	2008	18	242	1.50649267267842	22	Fish
DO	2008	19	170	1.41478061403268	19	Fish
DO	2008	20	274	1.36684802597709	19	Fish
DO	2008	21	324	2.04151370037026	25	Fish
DO	2008	22	404	1.51455708761745	25	Fish
DO	2008	23	60	1.75415835841865	25	Fish
DO	2008	24	52	1.39664544130535	29	Fish
DO	2008	25	30	2.27234508315426	25	Fish
DO	2008	26	628	2.17817092037503	20	Fish
DO	2008	27	637	2.14556632206561	19	Fish
DO	2008	28	326	1.17070391873571	23	Fish
DO	2008	29	552	1.96844686908574	20	Fish
DO	2008	30	700	1.98580758889806	17	Fish
DO	2008	31	591	1.65737394011322	22	Fish
DO	2008	32	404	1.34047814158345	17	Fish
DO	2008	33	355	0.410429825924215	16	Fish
DO	2008	34	340	1.02707798616042	17	Fish
DO	2008	35	388	1.22749777751516	19	Fish
DO	2008	36	136	2.38916137355614	26	Fish
DO	2008	37	437	1.56980482283548	19	Fish
DO	2008	38	378	1.35085192559193	18	Fish
CY	2008	39	248	1.31503318166449	29	Fish
CR	2008	40	58	1.85098729251216	19	Fish
CR	2008	41	472	1.77062167243076	18	Fish
CR	2008	42	104	2.26256791438468	27	Fish
CR	2008	43	31	1.54337400433614	19	Fish
CR	2008	44	218	1.46560153306467	21	Fish
CR	2008	45	277	0.43530903759015	17	Fish
CR	2008	46	301	0.70652508024927	16	Fish
CR	2008	47	68	1.81422564498672	23	Fish
CR	2008	48	150	1.46792360159289	24	Fish
CR	2008	49	108	0.859927144596802	19	Fish
CR	2008	50	143	0.981221073912501	18	Fish
CR	2008	51	65	1.89461381367354	21	Fish
CR	2008	52	27	1.07929070357083	16	Fish
CR	2008	53	105	1.59957086531245	21	Fish
CR	2008	54	62	1.43731232488085	27	Fish
CR	2008	55	35	1.61207179850745	19	Fish
CR	2008	56	183	0.885478801771138	18	Fish
CR	2008	57	310	1.79681178484123	20	Fish
CR	2008	58	353	1.6635787857115	22	Fish
CR	2008	59	118	1.33222584951929	15	Fish
CY	2008	61	98	1.86781996838297	16	Fish
CY	2014	1	234	1.48531881673599	20	Fish
CY	2014	2	259	0.278827536619406	21	Fish
CY	2014	3	155	1.37150626613816	21	Fish
CY	2014	4	387	0.763905884433496	14	Fish
CY	2014	5	262	2.16102259966274	26	Fish
CY	2014	6	176	2.22059973801631	25	Fish
CY	2014	7	150	0.929045878882212	24	Fish
CY	2014	8	146	1.47919287962502	19	Fish
CY	2014	9	224	2.01975380009011	24	Fish
CY	2014	10	103	2.01144711528356	27	Fish
CY	2014	11	111	1.89282131657179	23	Fish
CY	2014	12	130	1.73984615262519	21	Fish
CY	2014	13	104	1.43054010546602	30	Fish
CY	2014	14	76	1.59170428837055	24	Fish
DO	2014	15	628	0.309985838042829	13	Fish
DO	2014	16	173	1.93062892043743	23	Fish
DO	2014	17	213	0.76247063653556	19	Fish
DO	2014	18	262	0.178181299284804	21	Fish
DO	2014	19	170	0.915546459779989	24	Fish
DO	2014	20	272	1.30840330712444	29	Fish
DO	2014	21	326	0.803638511318686	23	Fish
DO	2014	22	406	0.768279166054064	28	Fish
DO	2014	23	61	2.41729168180575	35	Fish
DO	2014	24	52	2.1428755360874	28	Fish
DO	2014	25	30	1.34276737100252	34	Fish
DO	2014	26	632	1.10670220159707	22	Fish
DO	2014	27	642	2.1126503406193	17	Fish
DO	2014	28	330	1.17610893452221	18	Fish
DO	2014	29	708	1.88799820025152	18	Fish
DO	2014	30	554	1.47781914003744	13	Fish
DO	2014	31	592	1.72066958273825	21	Fish
DO	2014	32	188	0.769351813043819	20	Fish
DO	2014	33	386	1.04747537095135	19	Fish
DO	2014	34	328	0.263119171910575	19	Fish
DO	2014	35	412	0.74267123449347	24	Fish
DO	2014	36	132	2.14366716677771	23	Fish
DO	2014	37	472	1.51138196441077	24	Fish
DO	2014	38	419	1.66261115533364	25	Fish
CY	2014	39	248	1.98000007199848	22	Fish
CR	2014	40	57	0.787159295154249	18	Fish
CR	2014	41	482	0.518391680898539	15	Fish
CR	2014	42	102	1.51656550529696	14	Fish
CR	2014	43	33	2.29322828389113	30	Fish
CR	2014	44	211	1.96309995828668	23	Fish
CR	2014	45	278	2.10072402512587	20	Fish
CR	2014	46	320	1.05194604762684	19	Fish
CR	2014	47	65	2.36320645499836	26	Fish
CR	2014	48	142	1.5903521253225	25	Fish
CR	2014	49	109	0.535663449804829	26	Fish
CR	2014	50	144	1.52757487537235	21	Fish
CR	2014	51	66	0.512923340640163	19	Fish
CR	2014	52	26	1.1869207958953	15	Fish
CR	2014	53	102	1.71715035896382	23	Fish
CR	2014	54	60	2.20516270592152	25	Fish
CR	2014	55	36	1.80395791039608	21	Fish
CR	2014	56	179	1.63583251017694	23	Fish
CR	2014	57	302	2.40457746598393	25	Fish
CR	2014	58	352	0.468330264693823	16	Fish
CR	2014	59	118	1.50217902840335	17	Fish
CY	2014	61	100	1.26449280348953	26	Fish
CY	2005	1	233	1.69210043972756	10	Cephalopods
CY	2005	2	285	1.34967967387547	7	Cephalopods
CY	2005	3	156	1.50416122541266	8	Cephalopods
CY	2005	4	386	0.716534599367588	4	Cephalopods
CY	2005	5	262	1.35719011351164	8	Cephalopods
CY	2005	6	178	0.684573735141576	5	Cephalopods
CY	2005	7	149	0.900153288519463	5	Cephalopods
CY	2005	8	144	1.09814141897957	6	Cephalopods
CY	2005	9	223	1.60127479971002	8	Cephalopods
CY	2005	10	104	1.55876637815413	5	Cephalopods
CY	2005	11	110	1.24226685719245	5	Cephalopods
CY	2005	12	130	1.40720089981555	5	Cephalopods
CY	2005	13	105	1.4629342969216	8	Cephalopods
CY	2005	14	76	0.765260376236292	6	Cephalopods
DO	2005	15	628	0	1	Cephalopods
DO	2005	16	181	1.67387197102014	7	Cephalopods
DO	2005	17	214	1.5474762099109	7	Cephalopods
DO	2005	18	245	1.45490813321585	5	Cephalopods
DO	2005	19	172	1.63019300860247	6	Cephalopods
DO	2005	20	275	1.77023635452141	9	Cephalopods
DO	2005	21	325	2.00098264244815	9	Cephalopods
DO	2005	22	404	1.04327489038556	5	Cephalopods
DO	2005	23	63	1.01073009600767	4	Cephalopods
DO	2005	24	48	1.21657531187937	4	Cephalopods
DO	2005	25	32	1.05647380792872	4	Cephalopods
DO	2005	26	628	1.38629436111989	4	Cephalopods
DO	2005	27	641	1.03356205420682	4	Cephalopods
DO	2005	28	330	1.8432589724953	10	Cephalopods
DO	2005	29	552	0	1	Cephalopods
DO	2005	30	699	0.636514168294813	2	Cephalopods
DO	2005	31	583	1.6094379124341	5	Cephalopods
DO	2005	32	406	0.450681232708987	5	Cephalopods
DO	2005	33	368	1.07945981697065	7	Cephalopods
DO	2005	34	332	1.52762562049123	9	Cephalopods
DO	2005	35	406	0.66708651775064	5	Cephalopods
DO	2005	36	138	1.27822864249872	5	Cephalopods
DO	2005	37	476	0.636514168294813	2	Cephalopods
DO	2005	38	384	0.756550390520823	9	Cephalopods
CY	2005	39	248	0.906941947507448	4	Cephalopods
CR	2005	40	60	0.998428090541393	4	Cephalopods
CR	2005	41	489	1.33217904021012	4	Cephalopods
CR	2005	42	104	1.71211305021479	7	Cephalopods
CR	2005	43	34	0.913091121757317	3	Cephalopods
CR	2005	44	212	1.1606362698619	5	Cephalopods
CR	2005	45	278	1.7903837401555	9	Cephalopods
CR	2005	46	309	1.61673073115388	8	Cephalopods
CR	2005	47	68	1.10598986930903	4	Cephalopods
CR	2005	48	143	1.42006332670495	8	Cephalopods
CR	2005	49	100	1.35915220493427	7	Cephalopods
CR	2005	50	138	1.62698871471468	6	Cephalopods
CR	2005	51	66	1.04864558146734	4	Cephalopods
CR	2005	52	26	1.17099712611621	4	Cephalopods
CR	2005	53	104	1.43450741000221	6	Cephalopods
CR	2005	54	66	0.792180375688632	4	Cephalopods
CR	2005	55	38	0.70016118405654	3	Cephalopods
CR	2005	56	185	1.44240800408327	7	Cephalopods
CR	2005	57	309	1.04185908301163	3	Cephalopods
CR	2005	58	347	0.999169091566647	7	Cephalopods
CR	2005	59	111	0.737912557310161	6	Cephalopods
DO	2005	60	628	0.450561208866305	2	Cephalopods
CY	2006	1	234	1.53796405678096	9	Cephalopods
CY	2006	2	256	1.41225071198475	8	Cephalopods
CY	2006	3	155	1.32357990273482	6	Cephalopods
CY	2006	4	386	1.3167205240562	5	Cephalopods
CY	2006	5	262	1.54963786710294	9	Cephalopods
CY	2006	6	179	1.83120796200018	8	Cephalopods
CY	2006	7	150	1.58216661313258	7	Cephalopods
CY	2006	8	140	1.63902688603061	7	Cephalopods
CY	2006	9	218	1.46377626663547	9	Cephalopods
CY	2006	10	104	1.41763132629023	6	Cephalopods
CY	2006	11	110	1.53664084294353	7	Cephalopods
CY	2006	12	130	1.39113923511145	5	Cephalopods
CY	2006	13	106	1.064708275765	5	Cephalopods
CY	2006	14	76	1.61714036150151	7	Cephalopods
DO	2006	16	182	1.65376305929389	8	Cephalopods
DO	2006	17	216	0.950557670388297	8	Cephalopods
DO	2006	18	274	1.22764880420143	7	Cephalopods
DO	2006	19	172	1.34718271557802	6	Cephalopods
DO	2006	20	271	1.667117288817	8	Cephalopods
DO	2006	21	318	1.90746680706974	9	Cephalopods
DO	2006	22	406	0.27428384582883	5	Cephalopods
DO	2006	23	60	1.08436295086825	3	Cephalopods
DO	2006	24	50	1.25400081854589	4	Cephalopods
DO	2006	25	30	1.01041275378054	3	Cephalopods
DO	2006	26	630	0.673011667009257	2	Cephalopods
DO	2006	27	640	0.304636097349238	2	Cephalopods
DO	2006	28	334	1.60611302768338	9	Cephalopods
DO	2006	29	553	0.540204142388861	2	Cephalopods
DO	2006	30	701	0.500402423538188	2	Cephalopods
DO	2006	31	592	0.673011667009257	2	Cephalopods
DO	2006	32	408	1.23905724840049	6	Cephalopods
DO	2006	33	368	1.33455117643518	6	Cephalopods
DO	2006	34	332	1.48599352810915	7	Cephalopods
DO	2006	35	402	0.76961898102449	7	Cephalopods
DO	2006	36	140	0.746240629558507	4	Cephalopods
DO	2006	37	482	0.891486437289057	3	Cephalopods
DO	2006	38	392	0.829277493829374	5	Cephalopods
CY	2006	39	244	1.29126414183158	9	Cephalopods
CR	2006	40	58	1.00670607709482	7	Cephalopods
CR	2006	41	488	1.07806096227749	4	Cephalopods
CR	2006	42	103	1.50228388650153	5	Cephalopods
CR	2006	43	33	0	1	Cephalopods
CR	2006	44	211	1.2116389733111	6	Cephalopods
CR	2006	45	278	1.33599171037687	4	Cephalopods
CR	2006	46	300	1.41402423048727	6	Cephalopods
CR	2006	47	66	1.30477567162069	5	Cephalopods
CR	2006	48	154	1.22024411555021	6	Cephalopods
CR	2006	49	109	0.869535633880767	5	Cephalopods
CR	2006	50	145	1.19001967841933	8	Cephalopods
CR	2006	51	66	0.607510604115858	4	Cephalopods
CR	2006	52	26	0.86977545693761	4	Cephalopods
CR	2006	53	104	1.33713549595502	5	Cephalopods
CR	2006	54	65	1.0914475474653	7	Cephalopods
CR	2006	55	34	1.04085002362145	5	Cephalopods
CR	2006	56	180	0.995413315142625	8	Cephalopods
CR	2006	57	309	0.841985161580606	5	Cephalopods
CR	2006	58	360	0.62389704080211	3	Cephalopods
CR	2006	59	120	0.963998625131287	5	Cephalopods
CY	2006	61	100	1.71118072782826	8	Cephalopods
CY	2008	1	234	1.0257165762361	9	Cephalopods
CY	2008	2	256	1.27443393259459	7	Cephalopods
CY	2008	3	153	1.13616969611324	7	Cephalopods
CY	2008	4	390	1.57143686392371	6	Cephalopods
CY	2008	5	262	1.47794530566306	8	Cephalopods
CY	2008	6	177	1.27541506061655	7	Cephalopods
CY	2008	7	148	1.35391224447242	6	Cephalopods
CY	2008	8	150	1.18997004810176	6	Cephalopods
CY	2008	9	222	1.18871435058037	8	Cephalopods
CY	2008	10	103	0.974705273187174	6	Cephalopods
CY	2008	11	110	0.679169076082264	5	Cephalopods
CY	2008	12	130	0.385365138308762	6	Cephalopods
CY	2008	13	106	1.42289924314354	8	Cephalopods
CY	2008	14	76	1.22737949791892	6	Cephalopods
DO	2008	15	576	0	1	Cephalopods
DO	2008	16	182	1.49759312898039	7	Cephalopods
DO	2008	17	213	1.65259798176264	6	Cephalopods
DO	2008	18	242	1.23383762736918	8	Cephalopods
DO	2008	19	170	1.58980298977834	7	Cephalopods
DO	2008	20	274	1.68557636220196	8	Cephalopods
DO	2008	21	324	1.56089991621207	8	Cephalopods
DO	2008	22	404	0.522502209419397	4	Cephalopods
DO	2008	23	60	1.20724328055906	4	Cephalopods
DO	2008	24	52	1.26471504240792	5	Cephalopods
DO	2008	25	30	1.30952583530407	4	Cephalopods
DO	2008	26	628	0.830523691482846	3	Cephalopods
DO	2008	27	637	0	1	Cephalopods
DO	2008	28	326	1.6488566514203	8	Cephalopods
DO	2008	29	552	0	1	Cephalopods
DO	2008	30	700	0	1	Cephalopods
DO	2008	31	591	0.598269588585257	2	Cephalopods
DO	2008	32	404	1.45701368651204	7	Cephalopods
DO	2008	33	355	1.62782054025381	8	Cephalopods
DO	2008	34	340	1.31550146557189	6	Cephalopods
DO	2008	35	388	1.28669882576649	5	Cephalopods
DO	2008	36	136	1.07355752661704	6	Cephalopods
DO	2008	37	437	0.854414981600184	3	Cephalopods
DO	2008	38	378	1.53322503272992	7	Cephalopods
CY	2008	39	248	1.08662480832741	6	Cephalopods
CR	2008	40	58	0.680257504511515	3	Cephalopods
CR	2008	41	472	1.01600853111358	5	Cephalopods
CR	2008	42	104	0.996471677644391	8	Cephalopods
CR	2008	43	31	0.715205550671293	4	Cephalopods
CR	2008	44	218	0.658425915989877	4	Cephalopods
CR	2008	45	277	1.41728283541174	7	Cephalopods
CR	2008	46	301	1.39962505487945	6	Cephalopods
CR	2008	47	68	0.88848602385094	4	Cephalopods
CR	2008	48	150	1.48704836568499	7	Cephalopods
CR	2008	49	108	1.34045605465847	6	Cephalopods
CR	2008	50	143	1.16190081468554	7	Cephalopods
CR	2008	51	65	0.540610472417375	6	Cephalopods
CR	2008	52	27	0.313362273981302	2	Cephalopods
CR	2008	53	105	1.1150211644352	5	Cephalopods
CR	2008	54	62	0.762237368429295	5	Cephalopods
CR	2008	55	35	1.0631322435727	5	Cephalopods
CR	2008	56	183	0.665075943091583	6	Cephalopods
CR	2008	57	310	0.214687706167459	5	Cephalopods
CR	2008	58	353	0.475224112031547	5	Cephalopods
CR	2008	59	118	1.33918210234911	8	Cephalopods
CY	2008	61	98	1.55721624777113	6	Cephalopods
CY	2014	1	234	0.985313593354782	8	Cephalopods
CY	2014	2	259	0.950173312848662	5	Cephalopods
CY	2014	3	155	1.42705867670727	6	Cephalopods
CY	2014	4	387	0.639031859650177	3	Cephalopods
CY	2014	5	262	1.54691393432089	9	Cephalopods
CY	2014	6	176	1.35398193175156	5	Cephalopods
CY	2014	7	150	1.61492438322106	8	Cephalopods
CY	2014	8	146	1.29335378589946	6	Cephalopods
CY	2014	9	224	0.517925159553245	4	Cephalopods
CY	2014	10	103	1.33793729193559	6	Cephalopods
CY	2014	11	111	1.08047977843832	6	Cephalopods
CY	2014	12	130	1.31603619005445	5	Cephalopods
CY	2014	13	104	1.24299815673565	5	Cephalopods
CY	2014	14	76	0.849055552430462	6	Cephalopods
DO	2014	15	628	0.693147180559945	2	Cephalopods
DO	2014	16	173	1.66009182866479	8	Cephalopods
DO	2014	17	213	1.11321172855551	7	Cephalopods
DO	2014	18	262	1.21176911084816	6	Cephalopods
DO	2014	19	170	1.44701219235283	6	Cephalopods
DO	2014	20	272	1.2203126661165	7	Cephalopods
DO	2014	21	326	0.849584059748748	6	Cephalopods
DO	2014	22	406	1.1411749611527	6	Cephalopods
DO	2014	23	61	1.44518587894808	5	Cephalopods
DO	2014	24	52	1.33373602720281	4	Cephalopods
DO	2014	25	30	0.950270539233235	3	Cephalopods
DO	2014	26	632	0.735621939758795	3	Cephalopods
DO	2014	27	642	1.07354284640852	4	Cephalopods
DO	2014	28	330	1.64917168976268	9	Cephalopods
DO	2014	29	708	0.329544105160137	2	Cephalopods
DO	2014	30	554	0.900256051268537	3	Cephalopods
DO	2014	31	592	0	1	Cephalopods
DO	2014	32	188	1.26147165095889	6	Cephalopods
DO	2014	33	386	1.06367351004994	5	Cephalopods
DO	2014	34	328	1.38044987710327	8	Cephalopods
DO	2014	35	412	0.816186288355619	4	Cephalopods
DO	2014	36	132	1.12478209524187	5	Cephalopods
DO	2014	37	472	0.801818552543337	3	Cephalopods
DO	2014	38	419	0.98322775292377	6	Cephalopods
CY	2014	39	248	0.392390882341602	5	Cephalopods
CR	2014	40	57	0.615884383613694	4	Cephalopods
CR	2014	41	482	1.03972077083992	3	Cephalopods
CR	2014	42	102	1.42120883032576	6	Cephalopods
CR	2014	43	33	1.47023771658029	5	Cephalopods
CR	2014	44	211	1.04720044685369	4	Cephalopods
CR	2014	45	278	1.11140789132095	6	Cephalopods
CR	2014	46	320	1.62578088320671	8	Cephalopods
CR	2014	47	65	1.55376371358559	8	Cephalopods
CR	2014	48	142	1.572593120088	8	Cephalopods
CR	2014	49	109	1.20088422432649	6	Cephalopods
CR	2014	50	144	1.26957660454956	7	Cephalopods
CR	2014	51	66	1.31443284373817	5	Cephalopods
CR	2014	52	26	1.09861228866811	3	Cephalopods
CR	2014	53	102	1.24107521411536	5	Cephalopods
CR	2014	54	60	0.415601598947802	5	Cephalopods
CR	2014	55	36	0.876314085854401	5	Cephalopods
CR	2014	56	179	0.865019748305573	9	Cephalopods
CR	2014	57	302	1.05317367941589	6	Cephalopods
CR	2014	58	352	0.551337483721602	3	Cephalopods
CR	2014	59	118	1.65739793202681	7	Cephalopods
CY	2014	61	100	1.25518167348319	8	Cephalopods
CY	2005	1	233	0	1	Crustaceans
CY	2005	2	285	0.0740225961475812	2	Crustaceans
CY	2005	3	156	0.286835983056161	2	Crustaceans
CY	2005	4	386	0.61249832061583	2	Crustaceans
CY	2005	5	262	0.683880518924894	3	Crustaceans
CY	2005	6	178	0	1	Crustaceans
CY	2005	8	144	0	1	Crustaceans
CY	2005	9	223	0	1	Crustaceans
CY	2005	12	130	0	1	Crustaceans
DO	2005	15	628	0.183658727996572	2	Crustaceans
DO	2005	16	181	0.0895780266675439	2	Crustaceans
DO	2005	18	245	0	1	Crustaceans
DO	2005	20	275	0.312155432912367	2	Crustaceans
DO	2005	21	325	0.536933977669577	2	Crustaceans
DO	2005	22	404	0.703689872726248	3	Crustaceans
DO	2005	24	48	0.693147180559945	2	Crustaceans
DO	2005	25	32	0.636514168294813	2	Crustaceans
DO	2005	26	628	1.15235824596139	5	Crustaceans
DO	2005	27	641	1.39037862568032	7	Crustaceans
DO	2005	28	330	0.693147180559945	2	Crustaceans
DO	2005	29	552	1.16194958961101	4	Crustaceans
DO	2005	30	699	0.896823491202952	7	Crustaceans
DO	2005	31	583	1.10593749966727	4	Crustaceans
DO	2005	32	406	0.547743160156991	3	Crustaceans
DO	2005	33	368	0.429704034800239	2	Crustaceans
DO	2005	34	332	0	1	Crustaceans
DO	2005	35	406	0	1	Crustaceans
DO	2005	37	476	0.661563238157982	2	Crustaceans
DO	2005	38	384	0.02757769791835	2	Crustaceans
CY	2005	39	248	0.126639781089273	3	Crustaceans
CR	2005	41	489	0.690067442811116	3	Crustaceans
CR	2005	44	212	0	1	Crustaceans
CR	2005	45	278	0	1	Crustaceans
CR	2005	46	309	0	1	Crustaceans
CR	2005	47	68	0	1	Crustaceans
CR	2005	48	143	0	1	Crustaceans
CR	2005	50	138	0	1	Crustaceans
CR	2005	51	66	0	1	Crustaceans
CR	2005	52	26	0	1	Crustaceans
CR	2005	56	185	0	1	Crustaceans
CR	2005	57	309	0.61168244251153	5	Crustaceans
CR	2005	58	347	0.63719555817388	2	Crustaceans
CY	2006	1	234	0	1	Crustaceans
CY	2006	2	256	0	1	Crustaceans
CY	2006	4	386	0.465074868151698	3	Crustaceans
CY	2006	5	262	0.256429800389152	2	Crustaceans
CY	2006	8	140	0	1	Crustaceans
CY	2006	9	218	0.10832212066701	2	Crustaceans
CY	2006	11	110	0	1	Crustaceans
CY	2006	12	130	0	1	Crustaceans
CY	2006	14	76	0	1	Crustaceans
DO	2006	16	182	0.0740225961475812	2	Crustaceans
DO	2006	18	274	0	1	Crustaceans
DO	2006	19	172	0	1	Crustaceans
DO	2006	20	271	0.661563238157982	2	Crustaceans
DO	2006	21	318	1.31756486816466	5	Crustaceans
DO	2006	22	406	0.409956208496344	4	Crustaceans
DO	2006	25	30	0	1	Crustaceans
DO	2006	26	630	0.777326964877684	4	Crustaceans
DO	2006	27	640	0.300731779003397	3	Crustaceans
DO	2006	28	334	0	1	Crustaceans
DO	2006	29	553	0.709891374067974	4	Crustaceans
DO	2006	30	701	1.2782313687723	7	Crustaceans
DO	2006	31	592	0.842480298617029	3	Crustaceans
DO	2006	32	408	0.397949928462993	2	Crustaceans
DO	2006	33	368	0.677167402190946	2	Crustaceans
DO	2006	34	332	0	1	Crustaceans
DO	2006	35	402	1.01692366717496	3	Crustaceans
DO	2006	37	482	0.585952618303551	2	Crustaceans
DO	2006	38	392	0.114665282202907	2	Crustaceans
CY	2006	39	244	0.311461874959553	2	Crustaceans
CR	2006	40	58	1.08325501051851	4	Crustaceans
CR	2006	41	488	0.960496405898311	5	Crustaceans
CR	2006	43	33	0	1	Crustaceans
CR	2006	44	211	0.0207057550810893	2	Crustaceans
CR	2006	45	278	0	1	Crustaceans
CR	2006	46	300	0.736421061175179	4	Crustaceans
CR	2006	48	154	0	1	Crustaceans
CR	2006	51	66	1.07558242694611	5	Crustaceans
CR	2006	52	26	0	1	Crustaceans
CR	2006	54	65	0	1	Crustaceans
CR	2006	56	180	0.424914836930804	2	Crustaceans
CR	2006	57	309	0.573749781254675	2	Crustaceans
CR	2006	58	360	0.452602510869634	3	Crustaceans
CR	2006	59	120	0.115178661543666	3	Crustaceans
CY	2006	61	100	0	1	Crustaceans
CY	2008	1	234	0.687477789353667	2	Crustaceans
CY	2008	2	256	0	1	Crustaceans
CY	2008	3	153	0.866821938066086	3	Crustaceans
CY	2008	4	390	0.54622383386196	3	Crustaceans
CY	2008	5	262	0.441803348010016	2	Crustaceans
CY	2008	6	177	0	1	Crustaceans
CY	2008	8	150	0	1	Crustaceans
CY	2008	9	222	0.0560015343548473	2	Crustaceans
CY	2008	10	103	0.693147180559945	2	Crustaceans
CY	2008	14	76	0.178844912716848	2	Crustaceans
DO	2008	15	576	0.240219344891706	3	Crustaceans
DO	2008	17	213	0	1	Crustaceans
DO	2008	20	274	0.636514168294813	2	Crustaceans
DO	2008	21	324	1.14130195926351	5	Crustaceans
DO	2008	22	404	0.749382152691528	4	Crustaceans
DO	2008	24	52	0	1	Crustaceans
DO	2008	26	628	1.40420864315498	6	Crustaceans
DO	2008	27	637	0.54549609247846	4	Crustaceans
DO	2008	28	326	0.667431707658747	2	Crustaceans
DO	2008	29	552	0.565524202580648	3	Crustaceans
DO	2008	30	700	1.36312163400202	8	Crustaceans
DO	2008	31	591	1.03371841349659	4	Crustaceans
DO	2008	32	404	0.60135222792024	3	Crustaceans
DO	2008	33	355	0	1	Crustaceans
DO	2008	34	340	0	1	Crustaceans
DO	2008	35	388	0.590842246275583	2	Crustaceans
DO	2008	37	437	0.642422021076254	2	Crustaceans
DO	2008	38	378	0	1	Crustaceans
CY	2008	39	248	0	1	Crustaceans
CR	2008	41	472	0.592424699640808	2	Crustaceans
CR	2008	42	104	0.693147180559945	2	Crustaceans
CR	2008	44	218	0.145009632974756	3	Crustaceans
CR	2008	45	277	0	1	Crustaceans
CR	2008	46	301	0.0204403588084493	2	Crustaceans
CR	2008	48	150	0	1	Crustaceans
CR	2008	50	143	0.655481773901393	2	Crustaceans
CR	2008	51	65	1.18222300164511	4	Crustaceans
CR	2008	53	105	0	1	Crustaceans
CR	2008	56	183	0.313752744899153	3	Crustaceans
CR	2008	57	310	0.357627159853222	2	Crustaceans
CR	2008	58	353	0.490227044061853	2	Crustaceans
CR	2008	59	118	0	1	Crustaceans
CY	2014	1	234	0	1	Crustaceans
CY	2014	3	155	0	1	Crustaceans
CY	2014	4	387	0.842955001978494	3	Crustaceans
CY	2014	5	262	0.659468721086597	2	Crustaceans
CY	2014	9	224	0.630086144558791	2	Crustaceans
CY	2014	10	103	0.693147180559945	2	Crustaceans
CY	2014	11	111	0	1	Crustaceans
CY	2014	12	130	0	1	Crustaceans
CY	2014	13	104	0	1	Crustaceans
CY	2014	14	76	0	1	Crustaceans
DO	2014	15	628	0.401891569473877	5	Crustaceans
DO	2014	18	262	0.693147180559945	2	Crustaceans
DO	2014	19	170	0	1	Crustaceans
DO	2014	20	272	1.04663048658322	3	Crustaceans
DO	2014	21	326	0.206192050633232	2	Crustaceans
DO	2014	22	406	0.675689928858246	3	Crustaceans
DO	2014	23	61	0	1	Crustaceans
DO	2014	24	52	0.693147180559945	2	Crustaceans
DO	2014	25	30	0	1	Crustaceans
DO	2014	26	632	1.28817287583711	6	Crustaceans
DO	2014	27	642	1.31515452852236	7	Crustaceans
DO	2014	29	708	1.0640193710122	4	Crustaceans
DO	2014	30	554	1.60416472027251	7	Crustaceans
DO	2014	31	592	1.35657618206917	6	Crustaceans
DO	2014	32	188	0.97668928982445	3	Crustaceans
DO	2014	33	386	0.641317327350994	2	Crustaceans
DO	2014	34	328	1.09861228866811	3	Crustaceans
DO	2014	35	412	0.693147180559945	2	Crustaceans
DO	2014	36	132	0.636514168294813	2	Crustaceans
DO	2014	37	472	0.830180323619873	5	Crustaceans
DO	2014	38	419	0	1	Crustaceans
CY	2014	39	248	0.491460472666523	2	Crustaceans
CR	2014	40	57	1.03972077083992	3	Crustaceans
CR	2014	41	482	0.548093029289409	2	Crustaceans
CR	2014	42	102	0.410116318288409	2	Crustaceans
CR	2014	43	33	0	1	Crustaceans
CR	2014	44	211	0.20181264778961	4	Crustaceans
CR	2014	45	278	0	1	Crustaceans
CR	2014	46	320	0.0268052428044225	2	Crustaceans
CR	2014	47	65	0	1	Crustaceans
CR	2014	48	142	0	1	Crustaceans
CR	2014	51	66	0	1	Crustaceans
CR	2014	52	26	0	1	Crustaceans
CR	2014	53	102	1.09861228866811	3	Crustaceans
CR	2014	54	60	0	1	Crustaceans
CR	2014	55	36	0.562335144618808	2	Crustaceans
CR	2014	56	179	0.494112978018171	4	Crustaceans
CR	2014	57	302	0.328388959136486	3	Crustaceans
CR	2014	58	352	0.724000750592056	3	Crustaceans
CR	2014	59	118	0.102107973449249	2	Crustaceans
CY	2014	61	100	0.693147180559945	2	Crustaceans
