# Supplementary material for: Comparing demersal megafaunal species diversity along the depth gradient within the South Aegean and Cretan Seas (Eastern Mediterranean)
Source: PLoS One. 2017 Sep 5;12(9):e0184241. doi: 10.1371/journal.pone.0184241 (PMC5584924; doi:10.1371/journal.pone.0184241)
Supplement: S3 Table — (XLS) [file pone.0184241.s003.xls]

## Sheet: Sheet1
Index	GAM Model	Fish	Cephalopods	Crustaceans
Species density	with “year”	0.62 (30.4)	0.36 (62.1)	0.46 (50.6)
Species density	w/o “year”	0.61 (28.8)	0.35 (62)	0.45 (49.5)
H’	with “year”	0.20 (15.0)	0.15 (33.1)	0.41 (26.7)
H’	w/o “year”	0.20 (12.4)	0.15 (31.8)	0.40 (24.6)
